# Supplementary material for: Invasion genetics of vendace (Coregonus albula (L.)) in the Inari-Pasvik watercourse: revealing the origin and expansion pattern of a rapid colonization event
Source: Ecol Evol. 2013 Apr 12;3(5):1400–12. doi: 10.1002/ece3.552 (PMC3678492; doi:10.1002/ece3.552)
Supplement: Supplementary file 4 [file ece30003-1400-SD4.txt]

1 
 
Supplementary material1 
Table S1 Summaryofsamplesizes (N), numberofalleles (NA), observed (Ho) and expected (He) heterozygosity, and FIS-estimates ofthe 2 
vendacepopulations at 10 microsatellite loci. FIS * indicate possible null alleles estimated byMICROCHECKER. Underscored and bold 3 
FIS values indicate significant departure from HWE beforeand after sequential Bonferroni corrections, respectively. Sampleabbreviations 4 
as in Table1. 5 
Pop  BFRO-018[1] BWF1[2] ClaTet06[3] ClaTet13[3] Cocl-lav04[4] Cocl-lav06[4] Cocl-lav10[4] Cocl-lav27[4] Cocl-lav49[4] C2-157[5]
Ke N 52 52 52 50 52 52 51 52 52 52
 NA 2 5 6 4 3 7 4 2 12 2 
 Ho 0.019 0.442 0.462 0.520 0.288 0.654 0.490 0.038 0.712 0.135
 He 0.019 0.365 0.615 0.576 0.302 0.674 0.588 0.038 0.708 0.126
 FIS -0.010 -0.212 0.249* 0.097 0.045 0.030 0.167 -0.020 0.034 -0.072
Si N 57 58 57 57 58 57 57 58 55 58
 NA 7 13 6 16 2 19 3 3 12 8 
 Ho 0.702 0.741 0.579 0.807 0.293 0.754 0.211 0.121 0.782 0.448
 He 0.594 0.796 0.674 0.896 0.274 0.874 0.610 0.114 0.806 0.449
 FIS -0.181 0.068 0.141 0.099* -0.070 0.137* 0.655* -0.056 0.031 0.001
In N 55 52 55 54 55 52 51 55 55 55
 NA 5 11 5 16 2 25 4 4 11 6 
 Ho 0.473 0.692 0.491 0.889 0.309 0.808 0.314 0.073 0.782 0.636
 He 0.469 0.738 0.573 0.898 0.261 0.916 0.596 0.071 0.808 0.613
 FIS -0.007 0.062 0.143 0.010 -0.183 0.119* 0.474* -0.026 0.033 -0.037
Vg N 57 57 57 57 57 57 57 57 57 572 
 
 NA 7 9 5 15 3 22 3 3 8 6 
 Ho 0.474 0.632 0.561 0.895 0.246 0.807 0.404 0.088 0.754 0.596
 He 0.482 0.743 0.603 0.878 0.217 0.913 0.600 0.085 0.812 0.572
 FIS 0.017 0.149* 0.068 -0.019 -0.130 0.116* 0.327* -0.034 0.071 -0.042
Sb N 54 53 54 53 54 54 54 53 54 54
 NA 6 10 6 16 2 19 3 3 8 6 
 Ho 0.500 0.491 0.574 0.717 0.389 0.778 0.333 0.094 0.630 0.500
 He 0.431 0.716 0.661 0.873 0.335 0.899 0.501 0.091 0.784 0.604
 FIS -0.159 0.315* 0.132 0.178* -0.160 0.135* 0.335* -0.037 0.197* 0.173*
[1] Susnik et al. 1999; [2] Patton et al. 1997; [3] Winkler &Weiss 2008; [4] Rogerset al. 2004; [5]Turgeon et al. 1999 6 
 7 
 8 
 9 
 10 
 11 
 12 
 13 
 14 
 15 
 16 3 
 
Table S2 Geographical distances andexpansion times ofvendacepopulations used forthe Mantel test. Sampleabbreviations as in Table 1. 17 
 Geographical distance(km) Time (years) 
   Initial_observation Total_coverage Peak_abundance 
Si_In 302 8 8 8 
Si_Vgt 334 26 26 26 
Si_Sb 383 28 28 28 
In_Vgt 47 18 11 2 
In_Sb 95 20 13 4 
Vgt_Sb 51 2 2 2 
 18 
 19 
 20 
 21 
 22 
 23 4 
 
Table S3 Estimates of genetic differentiation between the five populations of vendace revealed by FST (Below diagonal) and the 24 
permutated (10,000) P-values (above diagonal). Significance levels (P-values) were adjusted according to the sequential Bonferroni25 
procedure(Rice1989). Samplecodes as inTable I.26 
 Ke Si In Vg Sb
Ke - 0.0001 0.0001 0.0001 0.0001 
Si 0.141 - 0.0027 0.0013 0.0014 
In 0.158 0.011 - 0.0015 0.0032 
Vg 0.154 0.011 0.011 - 0.1603 
Sb 0.157 0.012 0.011 0.004 _ 
 27 5 
 
Fig. S1. Summaryof results from STRUCTURE forinferring K populations among the tested 28 
vendace populations when omitting three loci that maybe associated with null alleles. The29 
most likelygrouping was estimated by5 independent runs foreach K (A). In B the genetic 30 
structureamong L. Kelujärvi (Ke). L. Sinettäjärvi (Si). L. Inari (In), L. Vaggatem (Vg)and L. 31 
Skrukkebukta (Sb) was tested using the same set of seven loci and Bayesian clustering 32 
assuming two genetic clusters of individuals (K = 2). In the STRUCTURE analysis black 33 
lines separate individuals from different sampling sites andeach individual is represented bya 34 
thin horizontal line, which is partitioned into K-coloured segments representing individual’s35 
estimated membership fractions in K clusters.   36 
 37 
 38 
 39 6 
 
Fig. S2 Summaryof results from STRUCTURE forinferring K populations among thetested 40 
vendacepopulations. The most likelygrouping was estimated by10 independent runs for41 
each K.  42 
 43 
 44 
 45 
 46 
References 47 
 48 
 Patton JC, GallawayBJ, Fechhelm RG, Cronin MA (1997)Geneticvariation of49 
microsatellite and mitochondrial DNA markers in broad whitefish (Coregonus nasus) 50 
in theColvilleand Sagavanirktok rivers in northern Alaska. Canadian Journal of 51 
Fisheries and AquaticSciences 54, 1548-1556. 52 
Rogers SM, Marchand MH, Bernatchez L(2004) Isolation, characterization and cross-53 
salmonid amplification of31 microsatellite loci in the lakewhitefish (Coregonus 54 
clupeaformis, Mitchill). Molecular EcologyNotes 4, 89-92. 55 
Susnik S, Snoj A, DovcP (1999)Microsatellites in grayling (Thymallus thymallus): 56 
comparison of twogeographicallyremotepopulations from theDanubian and Adriatic 57 
river basin in Slovenia. Molecular Ecology8, 1756-1758. 58 
Turgeon J, Estoup A, Bernatchez L(1999) Species flock in theNorth American Great Lakes: 59 
Molecularecologyof LakeNipigon Ciscoes (Teleostei : Coregonidae: Coregonus). 60 
Evolution 53, 1857-1871. 61 
Winkler KA, Weiss S (2008) Eighteen new tetranucleotide microsatelliteDNA markers for62 
Coregonus lavaretus cloned from an alpinelakepopulation. Molecular Ecology 63 
Resources 8, 1055-1058. 64 
 65 
 66 
